# Supplementary material for: A Multimethodological Approach for the Chemical Characterization of Edible Insects: The Case Study of Acheta domesticus
Source: Foods. 2023 Jun 9;12(12):2331. doi: 10.3390/foods12122331 (PMC10297444; doi:10.3390/foods12122331)
Supplement: Supplementary file 1 [file foods-12-02331-s001.zip]

Archive with 1 entries (1 files):
- foods-2422783-supplementary.pdf
